# Supplementary material for: “Why Didn’t They Teach Us This?” A Qualitative Investigation of Pharmacist Stakeholder Perspectives of Business Management for Community Pharmacists
Source: Pharmacy (Basel). 2023 Jun 11;11(3):98. doi: 10.3390/pharmacy11030098 (PMC10301074; doi:10.3390/pharmacy11030098)
Supplement: Supplementary file 1 [file pharmacy-11-00098-s001.zip]

Archive with 1 entries (1 files):
- pharmacy-2422487-supplementary.pdf
